# Supplementary material for: Prior Vaccination Exceeds Prior Infection in Eliciting Innate and Humoral Immune Responses in Omicron Infected Outpatients
Source: Front Immunol. 2022 Jun 15;13:916686. doi: 10.3389/fimmu.2022.916686 (PMC9240221; doi:10.3389/fimmu.2022.916686)
Supplement: Supplementary file 2 [file Table_1.xlsx]

## Sheet: data set
	# of data	GEO
Tyrol Control Transcriptome (TCT)	30	GSE189039, GSE190747, GSE201530
Alpha Control Transcriptome (ACT)	26	GSE190680
No prior infection_No vaccination	20	GSE201530
No prior infection_Vaccination	19	GSE201530
Prior infection_No vaccination	7	GSE201530

## Sheet: significant gene list
	No prior infection		No vaccination		No prior infection	No vaccination	No prior infection				Prior infection		Control < Alpha
	No vaccination > Vaccination		No prior infection > Prior infection		Vaccination < Prior infection		Control < No vaccination		Control < Vaccination		Control < No vaccination
Gene	log2FoldChange	padj	log2FoldChange	padj	log2FoldChange	padj	log2FoldChange	padj	log2FoldChange	padj	log2FoldChange	padj	log2FoldChange	padj
ERICH3	3.17274	1.48631e-12	1.09447	0.999648	2.07828	0.000947365	4.78055	2.56298e-36	1.60781	6.05368e-05	3.68609	6.69278e-11	3.53169	3.0713e-24		IFN response genes
IFI27	2.4355	5.19994e-06	0.262682	0.999648	2.17282	0.00370855	8.53395	5.50742e-82	6.09845	5.10639e-41	8.27127	6.7283e-40	9.28915	5.22402e-113
CCL2	3.94224	5.22625e-09	2.60838	0.566697	1.33386	0.212385	5.56711	2.44693e-22	1.62486	0.00773061	2.95872	0.00126536	4.43554	1.29165e-17
CXCL10	3.59567	7.71268e-09	1.98788	0.926448	1.60779	0.0877624	5.36879	2.2691e-24	1.77312	0.00143968	3.38091	3.6627e-05	3.84766	1.01954e-15
HESX1	2.74355	2.60409e-07	1.52822	0.999648	1.21533	0.137933	4.69285	2.41659e-25	1.9493	3.43046e-05	3.16463	5.05214e-06	4.21054	8.0395e-25
USP18	1.76914	4.81714e-05	1.00784	0.999648	0.761303	0.273174	5.15589	8.4654e-47	3.38675	2.39615e-20	4.14805	3.10875e-15	5.10512	1.5418e-54
AXL	1.76911	1.26843e-05	0.848049	0.999648	0.921057	0.136627	3.55342	1.83994e-25	1.78431	3.91159e-07	2.70537	1.62366e-07	2.49615	1.00377e-15
TCN2	1.75342	5.72021e-08	1.39066	0.266867	0.362759	0.526464	2.95801	1.76674e-27	1.20459	2.10195e-05	1.56735	0.000276807	2.76035	5.07318e-29
OTOF	1.61462	0.00265203	1.35522	0.999648	0.259401	0.802631	7.56745	9.7923e-69	5.95283	9.90722e-42	6.21223	2.31916e-23	6.9546	2.34972e-68
SPATS2L	1.58833	5.26345e-05	1.33264	0.842099	0.255686	0.73184	4.89234	1.09599e-51	3.30401	1.28807e-23	3.5597	9.3556e-14	4.71561	4.04735e-57
SLC12A8	1.53092	8.27578e-07	1.04857	0.877949	0.482359	0.352093	2.56184	2.57323e-22	1.03091	0.000250386	1.51327	0.000288606	2.30709	7.0798e-22
KCNJ10	1.48104	0.00253513	0.663365	0.999648	0.817678	0.288599	2.48428	1.68558e-09	1.00324	0.0223823	1.82091	0.00566159	0.897926	0.0206364
NAT8	1.40976	0.0299886	0.0162531	0.999648	1.39351	0.135049	3.50262	4.16329e-11	2.09286	0.000122845	3.48636	1.19307e-05	4.41133	8.18571e-21
IL4I1	1.34961	0.000126292	1.10778	0.926448	0.241835	0.716437	2.68794	8.03598e-20	1.33833	1.18223e-05	1.58016	0.000762805	1.637	1.37107e-09
IFIT1	1.33842	0.00340683	0.891551	0.999648	0.446866	0.573363	4.49372	5.87274e-34	3.1553	4.48951e-17	3.60216	6.28698e-11	4.84072	4.12489e-47
IFI6	1.31031	0.000355553	0.530184	0.999648	0.78013	0.162738	3.55631	4.98643e-32	2.24599	2.92336e-13	3.02612	1.41481e-11	4.00709	1.91597e-48
C1QA	1.30713	0.000658906	1.25287	0.877999	0.0542626	0.950716	2.34667	2.90404e-13	1.03954	0.00190094	1.0938	0.0448322	2.30291	1.21685e-15
RSAD2	1.28883	0.0113712	0.642214	0.999648	0.646614	0.434583	5.41236	7.2545e-41	4.12353	1.03361e-23	4.77014	6.59229e-16	5.9797	3.80024e-59
MSR1	1.28569	0.00516458	0.668031	0.999648	0.617659	0.40814	2.39903	3.30772e-10	1.11334	0.00496418	1.731	0.00453258	1.766	2.54876e-07
SAMD4A	1.28405	0.000311506	0.380059	0.999648	0.903988	0.0860652	2.38351	1.23887e-15	1.09946	0.000371818	2.00345	1.10591e-05	1.83052	1.02233e-11
RTP4	1.27623	0.000363498	0.428498	0.999648	0.847734	0.113306	3.25229	3.81608e-28	1.97605	5.62233e-11	2.82379	1.35013e-10	3.46603	2.40433e-38
FOXC1	1.2023	0.00178054	1.12376	0.999648	0.0785387	0.925835	2.22436	5.98016e-12	1.02206	0.00309957	1.1006	0.0477828	3.5985	8.78735e-37
CD177	1.20153	0.0288277	0.954287	0.999648	0.247244	0.810792	2.61674	4.87698e-09	1.41521	0.00207425	1.66246	0.0238702	5.18671	6.80326e-40
CXCR2P1	1.2003	0.00121601	0.857046	0.999648	0.343252	0.60037	2.43238	2.78729e-15	1.23208	0.00010332	1.57534	0.00128314	1.14581	4.92495e-05
C1QC	1.19511	0.0235295	1.72918	0.820618	-0.534071	0.548409	4.57433	1.41886e-26	3.37922	8.71951e-15	2.84514	1.72836e-05	4.51994	4.38022e-31
RIN2	1.17895	0.000144085	1.13321	0.646187	0.04574	0.948574	2.44628	3.12126e-21	1.26733	1.85209e-06	1.31307	0.00156673	1.99853	1.41754e-17
TRIM6	1.13991	0.000326374	0.670754	0.999648	0.469155	0.366277	3.27676	8.56989e-36	2.13685	1.53514e-15	2.606	2.18586e-11	3.87624	2.69519e-59
TNFSF10	1.13213	5.31565e-05	0.622256	0.999648	0.509877	0.250668	2.48138	2.14843e-26	1.34924	1.66493e-08	1.85912	1.62366e-07	2.51183	1.31781e-32
LINC00487	1.12948	0.0112619	-0.0723278	0.999648	1.2018	0.0562843	4.30918	1.45784e-32	3.1797	6.71368e-18	4.38151	3.14458e-17	4.97675	2.01633e-51
NRIR	1.11548	0.00273975	0.0884113	0.999648	1.02707	0.0550039	4.2246	9.06914e-45	3.10913	3.32222e-24	4.13619	1.27969e-21	5.38292	3.17861e-85
HERC6	1.09967	0.000105839	0.561429	0.999648	0.538245	0.225195	2.77497	3.03674e-32	1.67529	2.7066e-12	2.21354	2.77958e-10	2.77229	1.15617e-38
NEXN	1.09201	0.00136654	0.959703	0.999648	0.132303	0.844021	3.04484	1.17836e-27	1.95283	6.62434e-12	2.08513	1.15289e-06	2.78609	3.91986e-28
CARD17	1.08865	0.00264313	0.594791	0.999648	0.493857	0.404301	3.02323	1.72665e-24	1.93458	1.38437e-10	2.42844	5.75116e-08	3.70453	1.04604e-43
OASL	1.0732	0.00172042	0.783092	0.999648	0.290109	0.633824	3.51443	1.50098e-36	2.44123	6.26053e-18	2.73134	4.67904e-11	3.85528	2.03298e-52
PTPRU	1.05361	0.0244355	0.853582	0.999648	0.200029	0.822531	2.96182	1.04406e-14	1.90821	1.2051e-06	2.10824	0.000416955	2.41341	4.11288e-12
OAS2	1.03576	0.00161376	0.407273	0.999648	0.628491	0.212544	3.49344	3.18043e-39	2.45768	1.28622e-19	3.08617	2.40148e-15	3.89775	5.78024e-58
OAS1	1.01944	0.00217652	0.3592	0.999648	0.660241	0.191786	3.95027	3.74926e-49	2.93083	6.9034e-27	3.59107	1.94438e-20	4.1227	2.81531e-63
MT2A	1.01396	0.0207948	1.24393	0.999648	-0.229962	0.778523	3.80575	9.98798e-28	2.79178	2.84533e-15	2.56182	1.77931e-06	4.28395	5.38131e-42
C1QB	1.00469	0.0288277	1.50078	0.820618	-0.496092	0.514675	3.52939	6.02737e-22	2.5247	1.12949e-11	2.0286	0.000472024	3.62175	7.2903e-28
DZIP1L	1.49086	0.00105075	2.44484	0.00706815	-0.953979	0.170903	2.94965	7.48277e-15	1.45879	0.000206962	0.504816	0.517157	2.59446	3.27259e-14
PKD2L1	1.88963	3.92088e-06	2.00444	0.0520758	-0.114808	0.896319	3.12829	2.21892e-19	1.23866	0.000778797	1.12385	0.066214	2.16056	1.1003e-11
CTSL	1.03282	0.000715713	1.07159	0.759509	-0.0387784	0.955443	2.22184	1.55484e-18	1.18902	4.72056e-06	1.15025	0.00535992	1.94294	1.82364e-17
ANXA10	1.49229	4.18991e-05	0.427974	0.999648	1.06431	0.0433172	2.23979	3.6564e-13	0.747501	0.0291232	1.81181	0.000119335	3.44855	6.53929e-37
TMEM60	1.16848	1.28533e-07	0.156059	0.999648	1.01243	0.00102452	1.42322	5.18246e-14	0.254732	0.231195	1.26716	1.09966e-05	1.55542	3.75486e-20
BCL2L14	1.89913	5.26528e-05	1.49216	0.926448	0.406973	0.633915	2.87296	6.03559e-13	0.973831	0.0231558	1.3808	0.0413973	2.16678	1.91265e-09
TMEM255A	1.73402	3.02945e-07	1.29629	0.566697	0.437731	0.453363	2.71139	3.12126e-21	0.977378	0.00120451	1.41511	0.00225088	1.84296	1.60562e-12
MS4A4A	1.66299	1.42503e-07	0.829191	0.999648	0.833802	0.0794243	2.42699	1.31949e-19	0.763996	0.00730379	1.5978	0.000133014	2.58916	7.54303e-27
NT5C3A	1.5439	4.43618e-08	0.756443	0.999648	0.787459	0.0615349	2.14725	3.00986e-19	0.603346	0.0187789	1.39081	0.000208566	2.54607	2.95657e-32
DRC1	1.31047	8.55057e-05	0.614533	0.999648	0.695933	0.175291	1.98823	2.01328e-12	0.677759	0.0258477	1.37369	0.0022554	1.8952	7.61003e-14
TFEC	1.26409	3.74557e-05	0.577961	0.999648	0.686133	0.142108	1.7157	5.45589e-11	0.45161	0.112207	1.13774	0.00703579	1.61907	3.96822e-12
ZNF684	1.11814	0.000126076	0.598984	0.999648	0.519156	0.261147	1.9502	1.75881e-15	0.832062	0.001148	1.35122	0.000441504	3.25176	4.81031e-50
IFITM1	1.06659	1.04545e-05	0.454917	0.999648	0.611671	0.0923791	1.5433	6.118e-14	0.476712	0.0301232	1.08838	0.000775068	2.27876	1.56057e-35
TLR7	1.007	0.00102236	0.47205	0.999648	0.534949	0.265575	1.89293	1.37159e-13	0.885935	0.000831001	1.42088	0.000368436	1.22668	1.17352e-07
FAM26F	1.43139	4.42107e-05	0.194316	0.999648	1.23708	0.0128135	1.27268	3.38933e-05	-0.158714	0.661228	1.07836	0.0302438	0.959952	0.000422299
VIT	1.39374	0.000106116	-0.168066	0.999648	1.56181	0.00128096	1.64732	5.20166e-08	0.253581	0.484327	1.81539	5.49449e-05	-0.677208	0.0249126
TLR3	1.31669	0.000160912	0.0270433	0.999648	1.28965	0.00814202	1.30408	1.6663e-05	-0.0126171	0.974941	1.27703	0.00729904	0.292339	0.309441
CX3CR1	1.15457	6.01457e-05	0.0536916	0.999648	1.10088	0.00632365	2.05479	1.96472e-17	0.900227	0.000339399	2.0011	3.31714e-08	0.210163	0.381104
DSP	1.80559	0.00844137	1.83875	0.999648	-0.0331626	0.983475	2.20522	0.00015959	0.399637	0.55068	0.366474	0.772901	2.01485	8.47089e-05
DNAAF1	1.50437	0.00131572	1.07164	0.999648	0.432729	0.601406	2.24168	1.34458e-08	0.73731	0.0863312	1.17004	0.085267	2.92416	4.09011e-17
CCNA1	1.46691	0.000186059	0.846329	0.999648	0.620584	0.329093	1.6269	1.37485e-06	0.15999	0.69521	0.780573	0.193698	4.36884	5.6149e-51
LPL	1.33779	0.0205503	1.26155	0.999648	0.0762415	0.952171	1.01568	0.0461383	-0.322105	0.565151	-0.245864	0.818898	1.95647	3.29877e-06
DDO	1.25987	0.00147168	0.605052	0.999648	0.654819	0.296267	1.23786	0.000302546	-0.0220107	0.960906	0.632808	0.306228	1.09758	0.000266302
SLC5A9	1.25839	1.36556e-05	1.10932	0.566697	0.14907	0.794406	1.45135	5.41935e-09	0.192965	0.507322	0.342035	0.489946	1.80557	2.08578e-16
PGAP1	1.18387	2.17506e-06	0.460397	0.999648	0.723468	0.0500903	1.08218	7.0632e-07	-0.101683	0.698413	0.621785	0.0961479	1.33078	3.79345e-12
LGSN	1.1706	0.0316513	0.914552	0.999648	0.256044	0.801391	2.094	3.03372e-06	0.923403	0.0501884	1.17945	0.128451	2.08599	1.3342e-07
OR2B6	1.1674	0.00804138	0.670362	0.999648	0.497041	0.502013	1.45737	8.88335e-05	0.289965	0.499802	0.787007	0.236702	2.42264	3.13371e-14
CMC2	1.14451	1.27726e-06	0.387352	0.999648	0.757161	0.0273133	1.10094	8.16917e-08	-0.0435702	0.86808	0.713591	0.0359284	1.28481	1.26222e-12
NCOA7	1.03587	3.60029e-05	0.76206	0.9844	0.273806	0.533658	1.70141	8.30016e-16	0.665542	0.00265708	0.939348	0.00638208	1.80185	2.07665e-21
C3AR1	1.00722	0.000234285	0.820718	0.9844	0.186499	0.717124	1.33182	1.20994e-08	0.324605	0.206839	0.511104	0.229059	2.43178	1.85404e-32
VANGL2	2.90328	1.75878e-10	2.84026	0.000441767	0.0630143	0.954102	2.93739	1.55557e-14	0.0341064	0.94971	0.0971207	0.920464	-0.418204	0.296177
LOC101928233	1.44715	0.001037	1.27612	0.999648	0.171031	0.849318	1.99732	7.09653e-08	0.550163	0.197487	0.721193	0.310657	0.397148	0.297106
CDKN1C	1.33567	0.00219532	0.543421	0.999648	0.792251	0.239999	1.60136	1.80847e-05	0.265687	0.538217	1.05794	0.0944898	-0.146155	0.693803
LGALS17A	1.29604	0.000282588	0.539678	0.999648	0.756363	0.163613	1.07009	0.000565093	-0.225947	0.527865	0.530416	0.349625	0.111392	0.717137
FAR2P2	1.12273	0.0087822	0.0136634	0.999648	1.10907	0.0667456	1.03006	0.0049901	-0.092672	0.837211	1.01639	0.088953	0.0550711	0.881047
PLA2G4C	1.11427	0.00628995	0.2772	0.999648	0.837068	0.168469	1.30889	0.000171788	0.194625	0.631392	1.03169	0.0742244	0.913458	0.00315373
MIR4645	1.90092	7.13275e-08	0.336641	0.999648	1.56427	0.00130341	0.424439	0.202514	-1.47648	1.70021e-06	0.0877979	0.900944	1.05747	5.95857e-05
C2orf66	1.22568	3.69634e-05	0.189042	0.999648	1.03664	0.0119537	0.798402	0.00150056	-0.427282	0.127265	0.60936	0.155106	1.09781	2.94033e-07
TMEM45A	1.156	0.0092615	0.319479	0.999648	0.836516	0.209315	0.694677	0.0799897	-0.461318	0.261543	0.375198	0.616485	2.71286	7.47867e-18
CLEC6A	1.14103	0.000198631	0.169591	0.999648	0.971436	0.0263336	0.661547	0.0168444	-0.479481	0.088528	0.491956	0.308533	1.17142	4.51651e-07
MIR7-1	1.43993	7.04998e-14	0.0904418	0.999648	1.34949	3.14337e-07	-0.775443	3.26568e-06	-2.21537	4.33122e-42	-0.865885	0.00069694	-0.0884707	0.585794
MIR342	1.40233	3.03196e-09	-0.0086403	0.999648	1.41097	7.90291e-06	-0.160502	0.484575	-1.56283	9.31414e-15	-0.151861	0.711777	-1.06818	1.83965e-09
CKS2	1.35525	5.06691e-09	0.0395157	0.999648	1.31573	3.38177e-05	0.768784	0.00017716	-0.586465	0.00504074	0.729268	0.0264818	0.956071	7.62325e-08
TRIM61	1.32014	3.81802e-06	0.0470699	0.999648	1.27307	0.00103262	0.770769	0.00176867	-0.549369	0.0370104	0.723699	0.0708482	-0.454738	0.0501736
NBPF9	1.30376	4.69067e-09	0.0211863	0.999648	1.28257	1.19751e-05	0.251567	0.202391	-1.05219	5.47038e-08	0.230381	0.508078	0.544567	0.000448689
MUC6	1.18902	5.86802e-08	0.090015	0.999648	1.099	0.00029317	0.351419	0.0916079	-0.8376	1.25593e-05	0.261404	0.486086	-0.276016	0.122727
RPL39L	1.18783	5.03168e-07	0.0369936	0.999648	1.15083	0.000261993	0.51406	0.00989623	-0.673766	0.00151647	0.477066	0.149448	0.106829	0.580722
CCL4	1.16648	1.82406e-05	-0.157304	0.999648	1.32379	0.000400948	-0.290655	0.280538	-1.45714	3.21846e-10	-0.133351	0.801784	-0.876983	3.12281e-05
SNORA72	1.13541	6.4805e-07	-0.158399	0.999648	1.2938	2.27396e-05	-0.723979	0.000167929	-1.85938	3.73881e-22	-0.56558	0.0767317	-0.14457	0.421671
CETN3	1.12746	1.32621e-08	-0.276821	0.999648	1.40428	2.15042e-07	0.193622	0.329308	-0.933836	5.37938e-08	0.470443	0.111604	-0.664847	1.69472e-05
ZNF442	1.10976	0.000185486	0.103737	0.999648	1.00602	0.0156678	0.699749	0.00748945	-0.410008	0.137815	0.596011	0.177409	0.722668	0.00137352
LINC01355	1.08447	6.7013e-06	-0.373295	0.999648	1.45776	6.7818e-06	0.448011	0.0417448	-0.636456	0.00295646	0.821305	0.0120875	-1.69982	1.23923e-19
CMC1	1.08044	0.000145733	-0.287584	0.999648	1.36803	0.000419289	-0.62024	0.0160662	-1.70068	1.2523e-12	-0.332657	0.488454	-0.679706	0.00205986
ACOT4	1.07736	1.21505e-05	-0.0854436	0.999648	1.16281	0.000410697	0.105677	0.67378	-0.971686	4.72219e-06	0.191121	0.643662	-0.535291	0.00471891
KLRD1	1.05832	4.08746e-05	-0.445938	0.999648	1.50425	1.67656e-05	0.449632	0.062583	-0.608684	0.00802284	0.89557	0.0125136	-0.277064	0.187707
LINC00998	1.05742	1.54909e-09	0.0300348	0.999648	1.02738	1.77472e-05	0.328244	0.044719	-0.729174	1.65773e-06	0.298209	0.283738	-0.00654857	0.967418
SCOC	1.05494	1.48612e-09	-0.137952	0.999648	1.19289	5.87018e-07	0.15762	0.373202	-0.897315	2.26211e-09	0.295572	0.28779	-0.0408604	0.790892
ETNK1	1.05364	2.00018e-10	-0.044061	0.999648	1.0977	1.41926e-06	0.374004	0.0145252	-0.679639	2.51016e-06	0.418065	0.092077	0.104904	0.456592
RPA3	1.04038	4.87435e-09	-0.0827872	0.999648	1.12316	3.83237e-06	0.00520998	0.980791	-1.03517	1.15129e-11	0.0879972	0.800296	0.240698	0.093132
LACTB2	1.03939	9.58337e-09	-0.0100362	0.999648	1.04942	2.15285e-05	0.773444	8.45345e-07	-0.265941	0.119988	0.78348	0.00120936	0.0650957	0.681126
NDUFB2	1.01975	1.52215e-10	-0.0722193	0.999648	1.09197	4.92668e-07	0.0172351	0.92643	-1.00251	1.83072e-13	0.0894544	0.766544	-0.262963	0.0380688
RPL39	1.01428	6.63343e-09	-0.23743	0.999648	1.25171	1.96863e-07	-1.04799	3.49551e-12	-2.06227	2.27052e-44	-0.81056	0.000565315	-1.01931	3.61894e-14
IGIP	1.014	6.23046e-09	-0.288981	0.999648	1.30298	5.1942e-08	0.0827954	0.661777	-0.931202	5.82373e-10	0.371776	0.163151	-1.12365	6.34394e-17
C3orf14	1.21847	3.33623e-05	0.255937	0.999648	0.962531	0.0216569	0.833981	0.00128247	-0.384487	0.163914	0.578044	0.197554	0.325591	0.170669
APOBEC3H	1.20301	3.16552e-07	0.371399	0.999648	0.831614	0.0137844	0.723562	0.000575293	-0.479452	0.0257667	0.352162	0.359278	0.524299	0.00480203
LOC221946	1.15572	0.001026	0.192971	0.999648	0.962747	0.0584149	0.344288	0.313446	-0.81143	0.00867216	0.151317	0.821045	-0.0343322	0.911255
RASGEF1B	1.14088	5.09499e-06	1.15334	0.110148	-0.012457	0.983655	-0.146201	0.582182	-1.28708	1.85299e-09	-1.29954	7.30428e-05	0.527258	0.00753062
CCL3	1.12794	6.48126e-05	0.343328	0.999648	0.784613	0.0587895	0.622166	0.0153623	-0.505775	0.0494316	0.278838	0.57251	0.245104	0.291958
BOLL	1.12659	0.000561715	0.252561	0.999648	0.874031	0.0638406	0.486797	0.0957397	-0.639796	0.0290677	0.234235	0.679471	-0.077298	0.78049
ABRA	1.11343	9.27957e-06	0.476175	0.999648	0.637255	0.0894458	0.589315	0.00414446	-0.524116	0.023147	0.11314	0.807752	-0.212013	0.298324
RPS27L	1.11046	3.03372e-11	0.22324	0.999648	0.887222	0.00012566	0.3698	0.0166599	-0.740663	3.46906e-07	0.146559	0.626146	0.298389	0.026151
CD80	1.09337	7.14746e-06	0.615849	0.999648	0.477523	0.213013	0.28894	0.216652	-0.804432	0.000161435	-0.32691	0.41632	0.153805	0.445783
LOC100996447	1.09221	5.48868e-09	0.151993	0.999648	0.940212	0.000241209	0.133871	0.470215	-0.958334	2.9684e-09	-0.0181213	0.961808	0.0633416	0.685136
CASP1P2	1.07904	8.21442e-05	0.268727	0.999648	0.810311	0.0415713	0.571724	0.0217178	-0.507314	0.0416716	0.302996	0.516313	-0.239446	0.28841
RPS10	1.07556	1.58776e-05	0.362698	0.999648	0.712866	0.0501605	0.44849	0.0436925	-0.627074	0.00479922	0.085792	0.859426	0.197578	0.323004
SLC35G2	1.07507	0.00151077	0.269667	0.999648	0.805402	0.102703	0.447041	0.138111	-0.628028	0.0385611	0.177375	0.770965	-0.10269	0.716407
TMPRSS3	1.07483	1.29172e-05	0.651807	0.999648	0.423018	0.287415	0.90682	2.40535e-05	-0.168006	0.497377	0.255013	0.552503	-0.182697	0.378086
SOBP	1.07299	0.000836694	0.382574	0.999648	0.690416	0.152268	0.985338	0.00032539	-0.0876521	0.79736	0.602764	0.212559	0.335905	0.193203
SNORD54	1.06992	4.20548e-08	0.0775835	0.999648	0.992336	0.000177873	-0.549767	0.000813388	-1.61969	5.53949e-23	-0.62735	0.0161028	-0.251383	0.0869003
GPR15	1.03268	0.0423081	0.134051	0.999648	0.89863	0.23121	-0.36437	0.455432	-1.39705	0.000852821	-0.498421	0.54756	-1.49059	5.44599e-05
MT1E	1.02507	0.00269214	0.361973	0.999648	0.663095	0.200615	0.723272	0.0154104	-0.301796	0.355521	0.361299	0.524404	0.975098	0.000113127
SCARNA7	1.0153	1.9701e-07	0.161129	0.999648	0.854175	0.00130458	-0.342829	0.0371959	-1.35813	1.10182e-16	-0.503958	0.0552077	-0.832494	3.06474e-09
MRPL13	1.0143	6.71969e-14	0.103516	0.999648	0.910784	1.00461e-06	0.229592	0.0733196	-0.784708	1.77884e-11	0.126076	0.600545	0.168373	0.127374
PPM1K	1.00474	2.7306e-06	0.147253	0.999648	0.857483	0.00444926	0.891186	2.01841e-06	-0.11355	0.60768	0.743933	0.0133227	0.909336	3.75959e-08
